# Supplementary material for: Prediction models for early diagnosis of actinomycotic osteomyelitis of the jaw using machine learning techniques: a preliminary study
Source: BMC Oral Health. 2022 May 6;22:164. doi: 10.1186/s12903-022-02201-6 (PMC9074201; doi:10.1186/s12903-022-02201-6)
Supplement: Supplementary file 2 — Additional file 2. Model selection during training. [file 12903_2022_2201_MOESM2_ESM.xlsx]

## Sheet: Random Forest
Additional file 2. Model selection during training with random forest.
mtry	ntree	AUC	Sensitivity	Specificity
2	500	0.848056	0.652667	0.855541
3	500	0.847388	0.681111	0.840736
4	500	0.844924	0.670667	0.838701
5	500	0.841095	0.678889	0.829307
6	500	0.83465	0.662444	0.821082					mtry
7	500	0.832247	0.656222	0.819004
8	500	0.824467	0.668444	0.810736				1
9	500	0.823699	0.658222	0.808831				2
10	500	0.820466	0.647778	0.809567				3
11	500	0.820322	0.655778	0.804935				4
12	500	0.815613	0.645333	0.803203				5
13	500	0.81571	0.662	0.799394				6
14	500	0.807759	0.637556	0.793117				7
15	500	0.810551	0.642	0.797662				8
16	500	0.809354	0.643778	0.793723				9
17	500	0.80184	0.640444	0.785411				10
18	500	0.808379	0.633556	0.790866				11
2	1000	0.848755	0.646444	0.855455				12
3	1000	0.847452	0.677333	0.841688				13
4	1000	0.844123	0.670667	0.840606				14
5	1000	0.841183	0.678667	0.828398				15
6	1000	0.833854	0.666667	0.818225				16
7	1000	0.83192	0.658	0.817143				17
8	1000	0.823877	0.664444	0.808009				Showing 1 to 17 of 17 entries, 7 total columns
9	1000	0.825238	0.662	0.80974
10	1000	0.81966	0.655778	0.804935
11	1000	0.820198	0.653556	0.804935
12	1000	0.817217	0.643556	0.803247
13	1000	0.815963	0.66	0.802164
14	1000	0.809533	0.637556	0.794935
15	1000	0.810955	0.638444	0.797706
16	1000	0.810211	0.641556	0.794719
17	1000	0.805133	0.636222	0.785325
18	1000	0.807247	0.631556	0.790909
2	1500	0.851321	0.63	0.85987
3	1500	0.849899	0.666889	0.84671
4	1500	0.84698	0.675556	0.839048
5	1500	0.838533	0.666889	0.840173
6	1500	0.832407	0.650889	0.825152				mtry	ROC
7	1500	0.830174	0.659111	0.825065
8	1500	0.830023	0.662667	0.817532			1
9	1500	0.825558	0.658667	0.820606			2
10	1500	0.822589	0.661111	0.813766			3
11	1500	0.820359	0.659333	0.81			4
12	1500	0.819455	0.661111	0.810952			5
13	1500	0.820621	0.660889	0.809221			6
14	1500	0.813439	0.636444	0.811039			7
15	1500	0.814195	0.662889	0.795022			8
16	1500	0.81455	0.647333	0.79974			9
17	1500	0.808489	0.634889	0.799827			10
18	1500	0.809212	0.644667	0.800476			11
2	2000	0.849109	0.650667	0.853636			12
3	2000	0.848901	0.683111	0.841732			13
4	2000	0.844948	0.672889	0.839654			14
5	2000	0.84209	0.682667	0.831169			15
6	2000	0.834911	0.662444	0.821039			16
7	2000	0.831593	0.658	0.814329			17
8	2000	0.821317	0.662444	0.808052			Showing 1 to 17 of 17 entries, 7 total columns
9	2000	0.825779	0.664	0.808875
10	2000	0.821559	0.653778	0.806753
11	2000	0.820479	0.655556	0.805844
12	2000	0.818428	0.647556	0.802294
13	2000	0.81599	0.659778	0.803117
14	2000	0.809805	0.631556	0.795844
15	2000	0.811128	0.640222	0.798571
16	2000	0.809679	0.637778	0.790952
17	2000	0.802502	0.636222	0.788225
18	2000	0.806745	0.629556	0.790909

## Sheet: Support Vector Machine
Additional file 2. Model selection during training with supprot vector machine.
Sigma	C	AUC	Sensitivity	Specificity
0.0595393	0.25	0.815617	0.637333	0.835368
0.0595393	0.5	0.826299	0.641111	0.840996
0.0595393	1	0.827904	0.629333	0.848701
0.0595393	2	0.823066	0.623556	0.868918
0.0595393	4	0.811889	0.583556	0.865238
0.0595393	8	0.801859	0.537556	0.867229
0.0595393	16	0.800799	0.527333	0.863463
0.0595393	32	0.791853	0.510667	0.867273
0.0595393	64	0.787721	0.508444	0.85697
0.0595393	128	0.776613	0.513111	0.840996

## Sheet: Artificial Neural Network
Additional file 2. Model selection during training with artificial neural network.
Hidden unit	decay	AUC	Sensitivity	Specificity
1	0	0.547157	0.390444	0.704892
1	0.05	0.729717	0.61	0.762814
1	0.1	0.72916	0.572889	0.796147
1	1	0.818046	0.647556	0.821602
1	2	0.810733	0.672444	0.812251
1	3	0.806765	0.658667	0.782771
1	4	0.788637	0.730222	0.587056
1	5	0.761366	0.650667	0.632554
3	0	0.648254	0.527111	0.753333
3	0.05	0.766444	0.62	0.794156
3	0.1	0.7874	0.618222	0.801775
3	1	0.81921	0.651778	0.829654
3	2	0.81641	0.664667	0.825411
3	3	0.809044	0.670667	0.796191
3	4	0.794478	0.741333	0.689654
3	5	0.763215	0.804889	0.478442
5	0	0.651707	0.538889	0.715411
5	0.05	0.777729	0.617778	0.795584
5	0.1	0.77705	0.595111	0.790606
5	1	0.811231	0.643556	0.818528
5	2	0.814247	0.678444	0.811385
5	3	0.803747	0.687556	0.78329
5	4	0.793883	0.762889	0.658398
5	5	0.768622	0.810222	0.515541

## Sheet: Extreme Gradient Boosting
Additional file 2. Model selection during training with extreme gradient boosting.
eta	max_depth	gamma	colsample_bytree	min_child_weight	subsample	nrounds	AUC	Sensitivity	Specificity
0.3	1	0	0.6	1	0.5	50	0.830478	0.666667	0.814675
0.3	1	0	0.6	1	0.75	50	0.818906	0.658444	0.813766
0.3	1	0	0.6	1	1	50	0.819157	0.641778	0.817316
0.3	1	0	0.8	1	0.5	50	0.822198	0.681556	0.809048
0.3	1	0	0.8	1	0.75	50	0.811972	0.656444	0.806407
0.3	1	0	0.8	1	1	50	0.810635	0.642667	0.809913
0.4	1	0	0.6	1	0.5	50	0.818894	0.642444	0.812944
0.4	1	0	0.6	1	0.75	50	0.819076	0.654444	0.802468
0.4	1	0	0.6	1	1	50	0.807453	0.640889	0.810043
0.4	1	0	0.8	1	0.5	50	0.820096	0.656	0.801905
0.4	1	0	0.8	1	0.75	50	0.818514	0.654667	0.79974
0.4	1	0	0.8	1	1	50	0.810129	0.611333	0.812771
0.3	2	0	0.6	1	0.5	50	0.802807	0.651778	0.801775
0.3	2	0	0.6	1	0.75	50	0.80791	0.643556	0.805541
0.3	2	0	0.6	1	1	50	0.791965	0.621111	0.792554
0.3	2	0	0.8	1	0.5	50	0.806424	0.655778	0.809307
0.3	2	0	0.8	1	0.75	50	0.801877	0.627556	0.802684
0.3	2	0	0.8	1	1	50	0.791589	0.613333	0.802641
0.4	2	0	0.6	1	0.5	50	0.799429	0.653778	0.79987
0.4	2	0	0.6	1	0.75	50	0.793502	0.622222	0.801732
0.4	2	0	0.6	1	1	50	0.797335	0.629778	0.789567
0.4	2	0	0.8	1	0.5	50	0.799221	0.647333	0.789567
0.4	2	0	0.8	1	0.75	50	0.797531	0.620222	0.80355
0.4	2	0	0.8	1	1	50	0.791355	0.600667	0.784156
0.3	3	0	0.6	1	0.5	50	0.808384	0.652444	0.811126
0.3	3	0	0.6	1	0.75	50	0.792609	0.620667	0.797013
0.3	3	0	0.6	1	1	50	0.792213	0.613778	0.797143
0.3	3	0	0.8	1	0.5	50	0.795958	0.631556	0.801732
0.3	3	0	0.8	1	0.75	50	0.794083	0.584444	0.806364
0.3	3	0	0.8	1	1	50	0.786916	0.590667	0.799134
0.4	3	0	0.6	1	0.5	50	0.786559	0.625111	0.797013
0.4	3	0	0.6	1	0.75	50	0.791358	0.590667	0.807532
0.4	3	0	0.6	1	1	50	0.785327	0.602667	0.795281
0.4	3	0	0.8	1	0.5	50	0.790624	0.620667	0.807576
0.4	3	0	0.8	1	0.75	50	0.786384	0.586667	0.795498
0.4	3	0	0.8	1	1	50	0.785446	0.587778	0.795454
0.3	1	0	0.6	1	0.5	100	0.824109	0.646222	0.816623
0.3	1	0	0.6	1	0.75	100	0.817222	0.643556	0.805541
0.3	1	0	0.6	1	1	100	0.809855	0.615111	0.810866
0.3	1	0	0.8	1	0.5	100	0.812468	0.65	0.808225
0.3	1	0	0.8	1	0.75	100	0.809704	0.642444	0.796191
0.3	1	0	0.8	1	1	100	0.80436	0.617556	0.800649
0.4	1	0	0.6	1	0.5	100	0.81167	0.645778	0.806493
0.4	1	0	0.6	1	0.75	100	0.811464	0.617556	0.805281
0.4	1	0	0.6	1	1	100	0.805038	0.628444	0.80355
0.4	1	0	0.8	1	0.5	100	0.814001	0.668444	0.799827
0.4	1	0	0.8	1	0.75	100	0.810383	0.650444	0.794416
0.4	1	0	0.8	1	1	100	0.803823	0.614889	0.803766
0.3	2	0	0.6	1	0.5	100	0.788839	0.638889	0.80645
0.3	2	0	0.6	1	0.75	100	0.789823	0.598444	0.799091
0.3	2	0	0.6	1	1	100	0.783924	0.581556	0.788052
0.3	2	0	0.8	1	0.5	100	0.794454	0.645111	0.806623
0.3	2	0	0.8	1	0.75	100	0.79292	0.616667	0.800087
0.3	2	0	0.8	1	1	100	0.779383	0.584889	0.794546
0.4	2	0	0.6	1	0.5	100	0.789898	0.634	0.799913
0.4	2	0	0.6	1	0.75	100	0.78675	0.6	0.792684
0.4	2	0	0.6	1	1	100	0.783122	0.590889	0.780563
0.4	2	0	0.8	1	0.5	100	0.788217	0.639556	0.803593
0.4	2	0	0.8	1	0.75	100	0.784777	0.598	0.799091
0.4	2	0	0.8	1	1	100	0.781225	0.590222	0.786104
0.3	3	0	0.6	1	0.5	100	0.798283	0.626	0.806623
0.3	3	0	0.6	1	0.75	100	0.788073	0.589778	0.798961
0.3	3	0	0.6	1	1	100	0.784321	0.598222	0.801948
0.3	3	0	0.8	1	0.5	100	0.792484	0.624667	0.809524
0.3	3	0	0.8	1	0.75	100	0.785542	0.594889	0.805584
0.3	3	0	0.8	1	1	100	0.778302	0.58	0.790779
0.4	3	0	0.6	1	0.5	100	0.780212	0.596222	0.806493
0.4	3	0	0.6	1	0.75	100	0.780757	0.584667	0.81316
0.4	3	0	0.6	1	1	100	0.778027	0.58	0.803636
0.4	3	0	0.8	1	0.5	100	0.78595	0.598444	0.807229
0.4	3	0	0.8	1	0.75	100	0.7778	0.559556	0.800087
0.4	3	0	0.8	1	1	100	0.777059	0.584	0.799264
0.3	1	0	0.6	1	0.5	150	0.813342	0.638	0.802597
0.3	1	0	0.6	1	0.75	150	0.813807	0.646222	0.795498
0.3	1	0	0.6	1	1	150	0.806215	0.613333	0.81
0.3	1	0	0.8	1	0.5	150	0.806651	0.642444	0.802727
0.3	1	0	0.8	1	0.75	150	0.806046	0.640444	0.791645
0.3	1	0	0.8	1	1	150	0.801893	0.613778	0.801688
0.4	1	0	0.6	1	0.5	150	0.80806	0.657111	0.799827
0.4	1	0	0.6	1	0.75	150	0.806387	0.629111	0.804502
0.4	1	0	0.6	1	1	150	0.805219	0.615778	0.809307
0.4	1	0	0.8	1	0.5	150	0.801642	0.642	0.800693
0.4	1	0	0.8	1	0.75	150	0.803109	0.642	0.789048
0.4	1	0	0.8	1	1	150	0.800736	0.613111	0.80013
0.3	2	0	0.6	1	0.5	150	0.78335	0.622444	0.802727
0.3	2	0	0.6	1	0.75	150	0.786291	0.587556	0.797186
0.3	2	0	0.6	1	1	150	0.77835	0.577778	0.78342
0.3	2	0	0.8	1	0.5	150	0.781465	0.618889	0.81329
0.3	2	0	0.8	1	0.75	150	0.786298	0.603333	0.796537
0.3	2	0	0.8	1	1	150	0.774132	0.572222	0.793593
0.4	2	0	0.6	1	0.5	150	0.784012	0.631778	0.804546
0.4	2	0	0.6	1	0.75	150	0.778762	0.594222	0.79632
0.4	2	0	0.6	1	1	150	0.772358	0.588889	0.782467
0.4	2	0	0.8	1	0.5	150	0.778367	0.624667	0.805758
0.4	2	0	0.8	1	0.75	150	0.777456	0.588222	0.800173
0.4	2	0	0.8	1	1	150	0.775548	0.574	0.781472
0.3	3	0	0.6	1	0.5	150	0.793957	0.611333	0.812121
0.3	3	0	0.6	1	0.75	150	0.782941	0.586222	0.805671
0.3	3	0	0.6	1	1	150	0.781558	0.596667	0.799134
0.3	3	0	0.8	1	0.5	150	0.787622	0.600889	0.818701
0.3	3	0	0.8	1	0.75	150	0.778043	0.578444	0.801991
0.3	3	0	0.8	1	1	150	0.775442	0.577778	0.786061
0.4	3	0	0.6	1	0.5	150	0.777397	0.596222	0.804805
0.4	3	0	0.6	1	0.75	150	0.777132	0.594444	0.81039
0.4	3	0	0.6	1	1	150	0.777423	0.58	0.80368
0.4	3	0	0.8	1	0.5	150	0.784392	0.576222	0.812035
0.4	3	0	0.8	1	0.75	150	0.774743	0.572	0.804848
0.4	3	0	0.8	1	1	150	0.774757	0.584444	0.798138
